# Supplementary material for: Reliability and Validity of Computerized Adventitious Respiratory Sounds in People with Bronchiectasis
Source: J Clin Med. 2022 Dec 19;11(24):7509. doi: 10.3390/jcm11247509 (PMC9787476; doi:10.3390/jcm11247509)
Supplement: Supplementary file 1 [file jcm-11-07509-s001.zip]

Archive with 1 entries (1 files):
- jcm-2073088-supplementary.pdf
